# Supplementary material for: Changes in circulating NK and innate-like T cells in type 1 and type 2 diabetes
Source: Front Immunol. 2025 Dec 4;16:1667888. doi: 10.3389/fimmu.2025.1667888 (PMC12711767; doi:10.3389/fimmu.2025.1667888)
Supplement: Supplementary file 2 [file Table2.xlsx]

## Sheet: Cell frequencies
	Immune population	Healthy Donors (HD), %	DM 1, %	DM 2, %	p, HD vs DM1	p, HD vs DM2	p, DM1 vs DM2
	CD19+ CD3- B cells	9.89 [7.85-11.58]	10.2 [8.6- 13.6]	11.1 [10.05-12.8]	0.4192	0.15	0.5935
	CD19- CD3+ T cells	72.2 [69.03-75.53]	72.9 [68.70-78.50]	71.05 [64.48-75.85]	0.2598	0.7482	0.2735
	CD3+CD8+ T cells	25.15 [21.65-30.15]	25.80 [21.50-31.40]	18.65 [12.98-24.68]	0.7881	0.0148	0.0112
	CD3+CD4+ T cells	40.50 [30.38-44.43]	43.30 [39.20-48.60]	48.00 [44.38-60.30]	0.0542	0.0002	0.0204
NK cells from CD45+ lymphocytes	CD3-CD19- NK cells from all CD45+ lymphocytes	17.7 [13.23-19.9]	14.2 [10.8-17.00]	16.7 [12.5-22.45]	0.0761	0.8053	0.1935
	CD3-CD16+ NK cells from all CD45+ lymphocytes	17.75 [13.28-24.15]	13.1 [11.8- 16.50]	18.4 [13.81-22.58]	0.019	>0,9999	0.0399
	CD3-CD56+ NK cells from all CD45+ lymphocytes	16.25 [12.9-19.3]	13.2 [9.3- 15.7]	15.95 [11.29-21.85]	0.0227	0.8169	0.1491
From CD3-CD19- NK cells	CD56brightCD16- Subtype 1	1.06 [0.23-2.30]	1.26 [0.60-1.84]	0.92 [0.44-1.53]	0.4503	0.8752	0.2533
	CD56brightCD16+/++ Subtype 2	2.29 [1.52-3.5]	2.38 [1.53-5.33]	2.40 [1.51-3.33]	0.9035	>0,9999	0.728
	CD56dimCD16bright Subtype 3	89.2 [80.63-92.7]	84.00 [80.10-87.10]	89.85 [87.70-93.05]	0.0489	0.326	0.0001
	CD56-CD16++ Subtype 4	2.74 [1.59-5.63]	4.29 [2.68-6.26]	2.44 [1.85-5.00]	0.1387	0.8874	0.0523
	CD56-CD16- Subtype 5	2.76[1.43-5.89]	3.56 [2.66-8.17]	1.85 [1.27-2.22]	0.0528	0.1416	0.0003
	CD56dimCD16- Subtype 6	0.93 [0.73-1.42]	1.26 [0.67-1.76]	0.62 [0.31-0.95]	0.3442	0.0702	0.0113
From CD3-CD19- NK cells	CD8+CD38+ NK cells	33.95 [23.83-42.50]	44.40 [34.40-53.80]	39.20 [31.63-45.63]	0.0045	0.2474	0.1006
	CD8-CD38+ NK cells	55.75 [49.63-64.63]	39.40 [34.00-49.10]	51.40 [43.85-61.45]	0.0001	0.2834	0.0128
	CD8+CD38- NK cells	2.63 [1.48-3.80]	4.41 [2.22-6.82]	2.71 [1.01-4.70]	0.0311	>0,9999	0.1059
	CD8-CD38- NK cells	7.48 [4.15-13.13]	7.86 [5.36-9.11]	5.47 [2.86-9.36]	0.9033	0.188	0.1632
	all CD8+ NK cells	37.83 [25.68-45.90]	51.90 [39.47-58.91]	41.80 [32.85-50.08]	0.0024	0.2601	0.088
	all CD38+ NK cells	88.80 [83.33-92.23]	88.00 [84.20-91.00]	91.45 [85.68-96.15]	0.5027	0.297	0.0864
From CD3-CD19- CD56bright CD16-/+ NK cells (subtype 1+Subtype 2)	CD8+CD38+ CD56brightCD16-/+ NK cells	38.40 [28.85-50.08]	44.00 [32.50-55.20]	52.25 [42.68-61.33]	0.5724	0.0173	0.0458
	CD8-CD38+ CD56brightCD16-/+ NK cells	57.90 [47.10-65.88]	52.40 [42.40-65.10]	43.45 [33.88-53.43]	0.4632	0.0132	0.0254
	CD8+CD38- CD56brightCD16-/+ NK cells	1.09 [0.00-2.27]	1.6 [0.66-2.56]	2.11 [0.68-4.50]	0.3969	0.1165	0.3801
	CD8-CD38- CD56brightCD16-/+ NK cells	1.25 [0.42-2.81]	1.35 [0.00-2.79]	0.75 [0.00-1.42]	0.869	0.2697	0.4092
	all CD38+ CD56brightCD16-/+ NK cells	96.4 [93.08-98.80]	96.30 [90.75-98.25]	96.05 [90.60-97.48]	0.5	0.3734	0.7054
From CD3-CD19- CD56-CD16++ NK cells (Subtype 4)	CD8+CD38+ CD56-CD16++ NK cells	8.41 [4.18-17.65]	19.7 [5.68-23.20]	11.8 [3.08-17.45]	0.0678	0.6659	0.1289
	CD8-CD38+ CD56-CD16++ NK cells	28.10 [20.10-43.23]	26.10 [19.30-35.40]	32.00 [25.73-43.70]	0.4567	0.4452	0.173
	CD8+CD38-CD56-CD16++ NK cells	2.70 [0.90-6.25]	3.28 [0.34-10.6]	1.07 [0.00-2.14]	0.9455	0.0383	0.0433
	CD8+CD38-CD56-CD16++ NK cells	60.30 [33.75-71.23]	48.40 [22.90-70.40]	52.05 [40.08-65.73]	0.5336	0.7996	0.541
From CD3-CD19- CD56bright CD16- NK cells (subtype 1)	CD8+CD38+ CD56brightCD16- NK cells	23.95 [7.81-33.25]	26.55 [4.62-38.38]	29.15 [19.55-38.88]	0.5409	0.1106	0.4581
	CD8-CD38+ CD56brightCD16- NK cells	67.3 [59.28-81.60]	63.5 [53.05-79.13]	68.05 [56.53-80.40]	0.4271	0.681	0.7593
	all CD38+ CD56brightCD16- NK cells	97.65 [96.23-100.00]	97.00 [94.58-100.00]	97.75 [95.43-100.00]	0.8302	0.6413	0.5386
From CD3-CD19- NK cells	CD8+CD161+ NK cells	33.50 [26.05-43.95]	50.00 [41.90-58.90]	36.85 [34.05-44.18]	<0,0001	0.3934	0.0012
	CD8-CD161+ NK cells	54.30 [46.33-63.95]	37.70 [34.50-46.60]	48.85 [44.90-58.28]	0.0002	0.2832	0.0055
	CD8+CD161- NK cells	2.22 [0.68-5.52]	2.94 [0.96-5.99]	4.10 [1.56-6.99]	0.9033	0.3488	0.3441
	CD8-CD161- NK cells	6.08 [2.66-10.06]	4.79 [1.86-7.93]	4.93 [3.48-11.18]	0.3806	0.4115	0.8695
	all CD8+ NK cells	38.04 [27.53-47.41]	54.39 [47.54-62.71]	41.53 [34.66-49.56]	<0,0001	0.2235	0.0045
	all CD161+ NK cells	89.85 [85.10-96.20]	90.80 [86.70-97.30]	87.80 [80.93-94.78]	0.7239	0.4058	0.2047
From CD3-CD19- NK cells	CD8+NKG2A+ NK cells	11.65 [6.58-16.45]	20.20 [15.40-28.10]	9.50 [8.10-15.28]	0.0028	0.7483	0.0004
	CD8-NKG2A+ NK cells	18.90 [14.80-24.55]	18.20 [13.30-25.30]	16.25 [10.88-22.08]	0.7082	0.2698	0.5619
	CD8+NKG2A- NK cells	24.30 [16.68-30.20]	31.80 [21.50-42.90]	30.55 [22.33-37.33]	0.0397	0.061	0.9139
	CD8-NKG2A- NK cells	41.60 [34.10-54.20]	25.90 [20.60-32.40]	38.75 [31.45-47.45]	0.0002	0.4865	0.0011
	all NKG2A+ NK cells	29.20 [23.13-42.40]	38.20 [27.65-52.50]	25.30 [18.81-37.35]	0.1185	0.315	0.0169
From CD3-CD19- NK cells	CD161+NKG2A+ NK cells	27.95 [22.53-37.80]	31.50 [25.30-48.70]	24.20 [15.35-36.55]	0.187	0.2698	0.0195
	CD161-NKG2A+ NK cells	1.96 [0.74-4.54]	2.94 [1.26-4.57]	3.02 [0.76-4.01]	0.5869	0.8752	0.8469
	CD161+NKG2A- NK cells	59.50 [49.90-68.78]	54.30 [41.80-63.00]	61.55 [48.70-70.80]	0.1537	0.8519	0.1092
	CD161-NKG2A- NK cells	5.13 [2.61-8.64]	5.93 [1.44-9.62]	10.30 [2.91-16.50]	0.7558	0.1074	0.1932
From CD3-CD19- NK cells	CD8+EOMES+ NK cells	18.30 [15.40-25.70]	32.30 [23.05-39.40]	24.60 [19.80-35.05]	0.0008	0.0383	0.1778
	CD8-EOMES+ NK cells	35.30 [28.60-40.00]	27.10 [21.20-35.40]	33.10 [26.98-41.95]	0.0261	0.8167	0.0699
	CD8+EOMES- NK cells	14.90 [10.30-19.80]	16.60 [11.40-28.55]	14.05 [9.41-19.78]	0.2088	0.6706	0.1619
	CD8-EOMES- NK cells	31.80 [22.40-33.70]	18.20 [13.95-24.70]	21.90 [15.70-28.55]	0.0009	0.0522	0.2779
From CD3-CD19- NK cells	CD161+EOMES+ NK cells	53.80 [41.00-59.13]	56.20 [42.40-68.40]	55.30 [44.33-67.50]	0.2783	0.535	0.7749
	CD161-EOMES+ NK cells	2.79 [1.05-5.16]	4.31 [0.82-6.31]	5.96 [1.62-13.68]	0.7881	0.2832	0.2281
	CD161+EOMES- NK cells	36.20 [27.33-46.18]	33.80 [20.20-43.30]	30.85 [16.70-44.45]	0.3663	0.2569	0.6316
	CD161+EOMES+ NK cells	3.95 [2.08-8.53]	3.57 [1.81-9.16]	5.68 [3.23-8.70]	0.9121	0.4633	0.5057
	all EOMES+ NK cells	58.62 [48.63-64.52]	60.51 [48.59-74.83]	65.55 [48.34-72.37]	0.3952	0.2732	0.8226
From CD3-CD19- NK cells	NKG2A+EOMES+ NK cells	16.25 [12.20-26.75]	24.70 [14.65-36.10]	16.20 [11.98-25.98]	0.1515	0.8405	0.0908
	NKG2A-EOMES+ NK cells	35.90 [27.25-44.18]	35.40 [21.75-49.60]	45.40 [32.90-53.60]	0.7739	0.0778	0.0842
	NKG2A+EOMES- NK cells	13.45 [8.60-16.05]	12.40 [6.73-18.75]	7.59 [5.40-13.40]	>0,9999	0.1146	0.1722
	NKG2A-EOMES- NK cells	29.95 [23.63-39.03]	19.40 [12.70-34.80]	24.70 [15.88-39.45]	0.0848	0.4318	0.4538
From CD3+ T cells	MAIT (from all CD3+ T cells)	6.42 [5.13-7.82]	5.36 [3.35-8.69]	3.96 [2.36-5.21]	0.2254	0.0006	0.0766
	MAIT (from CD8+ T cells)	7.64 [4.49-11.27]	5.59 [2.49-12.90]	3.40 [1.76-8.16]	0.4503	0.0765	0.3402
	MAIT (from CD4+ T cells)	0.62 [0.48-0.78]	0.42 [0.30-0.66]	0.52 [0.43-0.63]	0.0128	0.1373	0.2467
	MAIT (from DN T cells)	3.46 [2.17-7.28]	3.01[1.07-6.34]	3.90 [1.09-6.31]	0.6312	0.7257	0.9693
From CD3+ T cells	iNKT (from all CD3+ T cells)	0.07 [0.04-0.18]	0.05 [0.03-0.16]	0.04 [0.02-0.11]	0.2582	0.136	0.5307
	iNKT (from CD8+ T cells)	0.07 [0.03-0.18]	0.04 [0.01-0.08]	0.03 [0.00-0.11]	0.214	0.2144	0.6247
	iNKT (from CD4+ T cells)	0.05 [0.04-0.07]	0.05 [0.02-0.09]	0.01 [0.00-0.04]	0.7235	0.0101	0.0325
	iNKT (from DN T cells)	0.65 [0.20-1.77]	0.42 [0.09-0.83]	0.44 [0.20-1.87]	0.2141	0.7045	0.6583
	CD3+CD16+ NKT	6.25 [3.20-8.79]	6.30 [4.08-8.24]	6.28 [4.53-7.31]	0.9748	0.8169	0.9384
	CD3+CD56+ NKT	11.90 [5.14-16.88]	8.61 [6.48-12.10]	6.77 [4.07-14.08]	0.1303	0.2383	0.5206
	CD3-CD69+	2.06[1.195-3.25]	2.44[1.38-3.78]	2.72[1.823-7.015]	0.5624	0.1898	0.3264
	CD3+CD69+	69.9[64-73.15]	68.1[61.65-72.85]	62.8[57.95-71.25]	0.4813	0.1334	0.2031
	CD3+CD8+CD69+NK	1.69[1.205-2.405]	2.67[2.120-3.865]	1.675[1.343-3]	0.0006	0.4767	0.0646
From NK cells	Perforin potential CD16+NK	94.23[91.72-95.57]	93.68[92.95-95.7]	95.65[93.88-96.07]	0.7842	0.1126	0.131
	Perforin potential CD56+NK	95.35[93.45-96.86]	95.19[93.42-96.94]	97.8[96.87-98.59]	0.9801	0.0031	0.0031
	Perforin potential CD8+ T cells	49.83[40.94-63.54]	48.19[45.37-65.13]	63.95[55.58-68.50]	0.7792	0.0678	0.0633
From NK cells	Granzyme B potential CD16+NK	84.2[79.79-91.56]	86.03[82.27-91.22]	92[90.64-94.06]	0.654	0.0158	0.0177
	Granzyme B potential CD56+NK	83.06[79.78-92.50]	85.86[82.93-89.43]	93.66[92.17-96.48]	0.9603	0.0061	0.001
	Granzyme potential CD8+ T cells	34.88[25.35-41.49]	39.24[22.32-43.84]	44.91[35.25-58.94]	0.8034	0.0888	0.0962
From NK cells	Perforin potential CD8+NK	98.5[95.94-99.23]	98.35[95.89-99.22]	98.74[98.33-99.08]	0.8228	0.3452	0.5424
	GranzymeB potential CD8+NK	90.26[76.43-95.94]	91.16[83.08-95.07]	95.11[94.37-97.44]	0.7088	0.01	0.0089
From CD45+ lymphocytes	CD3-Perforin+	11.8[6.85-16.55]	10.1[6.64-11.95]	14.85[11.45-21.68]	0.1258	0.3038	0.0071
	CD3+Perforin+	13.4[9.025-15.55]	13.6[7.445-16]	12.95[8.243-18.18]	>0.9999	0.8321	0.8035
	CD3-GranzymeB+	12.3[7.03-16.15]	8.7[5.615-11.90]	12.6[5.010-19.48]	0.033	0.9336	0.2031
	CD3+GranzymeB+	14.9[11.65-17.90]	13.8[9.260-18.15]	14.75[5.89-20.4]	0.4506	0.7054	0.9559
	CD3-CD25+	1.48[0.505-2.6]	0.69[0.15-1.315]	0.665[0.385-0.9775]	0.0433	0.0392	0.9853
	CD3+CD25+	8.66[4.640-12.25]	8.62[5.24-16.8]	10.7[7.713-13.13]	0.8762	0.295	0.5364
From NK cells	Perforin+GranzymeB+NK	86.1[77.55-90.7]	87.6[83.95-90.75]	90.95[89.13-93.13]	0.6495	0.0473	0.0803
	Perforin+Granz+CD+T cells	30.6[21.15-35.45]	31.7[19-40.55]	39.05[30.48-50.23]	0.4734	0.0373	0.2102
